# Supplementary material for: Interstrain Variability of Human Vaginal Lactobacillus crispatus for Metabolism of Biogenic Amines and Antimicrobial Activity against Urogenital Pathogens
Source: Molecules. 2021 Jul 27;26(15):4538. doi: 10.3390/molecules26154538 (PMC8347528; doi:10.3390/molecules26154538)
Supplement: Supplementary file 1 [file molecules-26-04538-s001.zip]

Archive with 1 entries (1 files):
- molecules-1262872-supplementary.pdf
